# Supplementary material for: Identification and expression profile analysis of chemosensory genes in pine needle gall midge, Thecodiplosis japonensis (Diptera: Cecidomyiidae)
Source: Front Physiol. 2023 Feb 16;14:1123479. doi: 10.3389/fphys.2023.1123479 (PMC9978445; doi:10.3389/fphys.2023.1123479)
Supplement: Supplementary file 1 [file DataSheet1.ZIP]

Archive with 4 entries (4 files):
- Supplementary Figure 1.docx
- Supplementary File 2.docx
- Supplementary File1.docx
- Supplementary Tables.docx
